# Supplementary material for: Arabidopsis RAD16 Homologues Are Involved in UV Tolerance and Growth
Source: Genes (Basel). 2023 Jul 28;14(8):1552. doi: 10.3390/genes14081552 (PMC10454142; doi:10.3390/genes14081552)
Supplement: Supplementary file 1 [file genes-14-01552-s001.zip]

Archive with 1 entries (1 files):
- genes-2507409-supplementary.pdf
